# Supplementary material for: Physiological and immunological responses of sea cucumber Apostichopus japonicus during desiccation and subsequent resubmersion
Source: PeerJ. 2019 Aug 2;7:e7427. doi: 10.7717/peerj.7427 (PMC6681796; doi:10.7717/peerj.7427)
Supplement: Supplemental Information 3 [file peerj-07-7427-s003.xlsx]

## Sheet: Sheet1
Time type	Time	Oxidative damage
		MDA (nmol mL-1)	ROS (U mL-1)
TAD	0	1.23	14.38
TAD	0	1.12	15.03
TAD	0	1.3	15.63
TAD	1	1.41	15.34
TAD	1	1.65	16.23
TAD	1	1.66	16.59
TAD	3	1.6	18.83
TAD	3	1.78	21.05
TAD	3	1.7	21.83
TAD	6	1.98	23.14
TAD	6	2.1	25.22
TAD	6	2.22	25.67
TARS1	3	1.54	15.87
TARS1	3	1.56	16.05
TARS1	3	1.4	16.62
TARS1	6	1.43	15.92
TARS1	6	1.35	14.87
TARS1	6	1.32	14.76
TARS1	12	1.38	15.26
TARS1	12	1.32	16.04
TARS1	12	1.33	15.66
TARS1	24	1.2	15.28
TARS1	24	1.35	14.89
TARS1	24	1.33	15.31
TARS3	3	1.7	23.42
TARS3	3	1.77	23.01
TARS3	3	1.63	20.4
TARS3	6	1.64	22.21
TARS3	6	1.54	21.03
TARS3	6	1.52	20
TARS3	12	1.62	21.86
TARS3	12	1.54	19.83
TARS3	12	1.59	18.76
TARS3	24	1.3	19.54
TARS3	24	1.48	19.38
TARS3	24	1.47	17.61
TARS6	3	2.12	25.19
TARS6	3	2.43	27.43
TARS6	3	2.36	27.88
TARS6	6	2.21	28.05
TARS6	6	2.02	28.34
TARS6	6	2.35	26.27
TARS6	12	1.89	24.98
TARS6	12	1.94	23.12
TARS6	12	2.01	23.89
TARS6	24	1.91	21.32
TARS6	24	1.9	20.44
TARS6	24	1.76	20.76
